# Supplementary material for: H3K27me3 and EZH Are Involved in the Control of the Heat-Stress-Elicited Morphological Changes in Diatoms
Source: Int J Mol Sci. 2024 Jul 31;25(15):8373. doi: 10.3390/ijms25158373 (PMC11313476; doi:10.3390/ijms25158373)
Supplement: Supplementary file 1 [file ijms-25-08373-s001.zip]

Archive with 1 entries (1 files):
- ijms-3104800-supplementary.pdf
